# Supplementary material for: An allelic series at the EDNRB2 locus controls diverse piebalding patterns in the domestic pigeon
Source: PLoS Genet. 2023 Oct 20;19(10):e1010880. doi: 10.1371/journal.pgen.1010880 (PMC10588866; doi:10.1371/journal.pgen.1010880)
Supplement: S1 Table — (XLSX) [file pgen.1010880.s010.xlsx]

## Sheet: S1_table_plumage_phenotyping
Individual ID	Cross	Phenotyping Data: Proportion of White Plumage															Genotype at Peak LG15 QTL Marker
		Dorsal Right Wing	Dorsal Left Wing	Dorsal Body	Dorsal Tail	Ventral Right Wing	Ventral Left Wing	Ventral Body	Ventral Tail	Dorsal Head	Lateral Right Head	Lateral Left Head	Dorsal Neck	Ventral Neck	Lateral Right Neck	Lateral Left Neck	Dorsal Right Wing	Dorsal Body
MDS34	Scan x Pom	0.41	0.33	0.04	0	0.73	0.62	0.43	0	0	0	0	0	0.04	0.05	0.02	Pom/Pom	Pom/Pom
MDS38	Scan x Pom	0.75	0.87	0.37	0.33	0.98	0.98	0.78	0.68	1	0.98	0.81	0.02	0.38	0.4	0.07	Scan/Scan	Scan/Scan
MDS42	Scan x Pom	0.76	0.78	0.35	0.15	0.98	0.98	0.64	0.77	0.61	0.61	0.53	0.22	0.57	0.49	0.47	Pom/Scan	Pom/Scan
MDS45	Scan x Pom	0.26	0.25	0	0	0.4	0.52	0.4	0	0	0	0	0	0.01	0	0.01	Pom/Pom	Pom/Pom
MDS48	Scan x Pom	0.31	0.63	0.41	0	0.78	0.77	0.54	0.07	0.38	0.53	0.54	0.63	0.76	0.72	0.75	Pom/Pom	Pom/Pom
MDS49	Scan x Pom	0.6	0.69	0.32	0	0.88	0.92	0.44	0.08	0.61	0.57	0.7	0.17	0.43	0.26	0.38	Pom/Scan	Pom/Scan
MDS55	Scan x Pom	0.94	0.95	0.58	0	1	1	0.97	0.76	1	0.95	0.99	0.48	1	0.81	0.87	Scan/Scan	Scan/Scan
MDS57	Scan x Pom	0.53	0.59	0.33	0	0.77	0.83	0.44	0	0.86	0.37	0.59	0.05	0.54	0.48	0.44	Pom/Scan	Pom/Scan
MDS60	Scan x Pom	0.56	0.88	0.38	0.03	0.86	0.98	0.57	0.12	0.23	0.1	0.17	0	0.22	0.13	0.2	Pom/Scan	Pom/Scan
MDS61	Scan x Pom	0.81	0.8	0.25	0	0.96	0.97	0.67	0	0	0.01	0.04	0.37	0.76	0.6	0.67	Pom/Pom	Pom/Pom
MDS62	Scan x Pom	0.39	0.41	0.02	0	0.56	0.52	0.34	0	0	0	0	0	0	0	0	Pom/Pom	Pom/Pom
MDS67	Scan x Pom	0.84	0.81	0.44	0	0.96	0.96	0.48	0	0.69	0.58	0.48	0.15	0.34	0.3	0.22	Pom/Scan	Pom/Scan
MDS68	Scan x Pom	0.92	0.94	0.64	0.08	0.99	0.99	0.7	0.82	1	0.99	0.94	0.34	0.85	0.59	0.61	Scan/Scan	Scan/Scan
MDS72	Scan x Pom	0.65	0.73	0.04	0.22	0.79	0.93	0.49	0.25	0.33	0.17	0.26	0.04	0.2	0.1	0.21	Pom/Scan	Pom/Scan
MDS73	Scan x Pom	0.86	0.9	0.43	0	0.95	0.97	0.42	0.22	0.35	0.23	0.35	0	0.14	0.12	0.11	Pom/Scan	Pom/Scan
MDS78	Scan x Pom	0.25	0.33	0.04	0	0.48	0.56	0.28	0	0	0	0	0	0	0	0	Pom/Pom	Pom/Pom
MDS80	Scan x Pom	0.95	0.91	0.43	0.52	0.98	0.99	0.7	0.84	0.97	0.74	0.83	0.53	0.53	0.45	0.62	Scan/Scan	Scan/Scan
MDS83	Scan x Pom	0.78	0.93	0.6	0.02	0.97	0.98	0.52	0.19	1	0.4	0.69	0.03	0.33	0.23	0.31	Pom/Scan	Pom/Scan
MDS90	Scan x Pom	0.22	0.25	0.07	0	0.25	0.29	0.25	0	0	0	0	0	0.03	0.01	0.01	Pom/Pom	Pom/Pom
MDS95	Scan x Pom	0.8	0.92	0.58	0.35	0	0	0.92	1	1	0.76	0.76	0.34	1	0.95	0.78	Scan/Scan	Scan/Scan
MDS96	Scan x Pom	0.85	0.79	0.45	0	0.96	0.96	0.44	0.1	1	0.67	0.69	0.05	0.29	0.22	0.21	Pom/Scan	Pom/Scan
MDS97	Scan x Pom	0.86	0.85	0.31	0	0.97	0.97	0.67	0.08	0.08	0.05	0.13	0	0.58	0.52	0.55	Pom/Scan	Pom/Scan
MDS98	Scan x Pom	0.89	0.94	0.5	0.09	0.99	0.99	0.85	0.75	1	0.99	0.98	0.21	0.83	0.7	0.34	Scan/Scan	Scan/Scan
MDS99	Scan x Pom	0.58	0.79	0.07	0	0.78	0.92	0.37	0.03	1	0.45	0.44	0.1	0.17	0.23	0.03	Pom/Scan	Pom/Scan
MDS102	Scan x Pom	0.8	0.74	0.69	0.2	0.91	0.9	0.89	0.22	0.8	0.62	0.62	0.84	1	0.92	0.91	Pom/Pom	Pom/Pom
MDS103	Scan x Pom	0.67	0.78	0.21	0	0.85	0.89	0.54	0.09	0.59	0.31	0.22	0.04	0.16	0.14	0.06	Scan/Scan	Scan/Scan
MDS104	Scan x Pom	0.73	0.66	0.19	0	0.81	0.77	0.45	0	0	0.06	0.04	0.1	0.15	0.07	0.18	Pom/Pom	Pom/Pom
MDS105	Scan x Pom	0.9	0.91	0.64	0	0.99	0.99	0.86	0.52	1	0.96	0.89	0.85	1	1	0.85	Pom/Scan	Pom/Scan
MDS111	Scan x Pom	0.87	0.93	0.37	0	0.95	0.97	0.44	0.07	0.34	0.45	0.58	0.3	0.51	0.39	0.59	Pom/Scan	Pom/Scan
MDS112	Scan x Pom	0.73	0.7	0.36	0	0.94	0.9	0.67	0.05	0.96	0.44	0.51	0.18	0.37	0.37	0.22	Pom/Scan	Pom/Scan
MDS113	Scan x Pom	0.89	0.9	0.39	0	0.99	0.97	0.58	0.51	1	0.62	0.79	0.05	0.68	0.32	0.38	Scan/Scan	Scan/Scan
MDS114	Scan x Pom	0.81	0.69	0.32	0	0.98	0.99	0.55	0	0.93	0.69	0.67	0.38	0.53	0.34	0.68	Pom/Scan	Pom/Scan
MDS115	Scan x Pom	0.84	0.84	0.28	0.27	0.98	0.99	0.54	0.64	1	0.83	0.82	0.63	0.75	0.72	0.68	Pom/Scan	Pom/Scan
MDS116	Scan x Pom	0.33	0.44	0.03	0	0.4	0.58	0.07	0	0	0.03	0	0	0.04	0.01	0.03	Pom/Pom	Pom/Pom
MDS117	Scan x Pom	0.99	0.99	0.52	0.1	1	1	1	0.84	1	1	1	0.61	0.96	0.95	0.65	Scan/Scan	Scan/Scan
MDS118	Scan x Pom	0.91	0.9	0.35	0	0.98	0.98	0.48	0.1	0.15	0.12	0.07	0.05	0.29	0.32	0.06	Pom/Scan	Pom/Scan
MDS119	Scan x Pom	0.32	0.42	0	0	0.83	0.9	0.55	0.04	0	0.06	0	0.05	0.37	0.18	0.24	Pom/Pom	Pom/Pom
MDS120	Scan x Pom	0.8	0.85	0.22	0	0.92	0.94	0.62	0	0	0.05	0	0.34	0.31	0.47	0.18	Pom/Pom	Pom/Pom
MDS121	Scan x Pom	0.24	0.39	0.2	0	0.7	0.81	0.37	0	0	0	0	0.04	0.15	0.11	0.07	Pom/Pom	Pom/Pom
MDS125	Scan x Pom	0.2	0.26	0	0.04	0.32	0.35	0.28	0	0	0	0	0.01	0	0.01	0.01	Pom/Pom	Pom/Pom
MDS126	Scan x Pom	0.39	0.42	0	0	0.44	0.48	0.56	0	0	0	0	0.11	0.12	0.11	0.13	Pom/Scan	Pom/Pom
MDS127	Scan x Pom	0	0	0	0	0	0	0	0	0	0	0	0	0	0	0	Pom/Scan	Pom/Scan
MDS128	Scan x Pom	0.04	0.11	0	0	0.42	0.45	0.51	0	0.02	0	0	0	0	0	0	Pom/Pom	Pom/Pom
MDS129	Scan x Pom	0.32	0.34	0	0	0.36	0.48	0.2	0	0.06	0.03	0	0	0.01	0	0.01	Pom/Pom	Pom/Pom
MDS135	Scan x Pom	0.89	0.89	0.28	0	0.98	0.98	0.63	0.68	0.93	0.9	0.77	0.08	0.7	0.29	0.5	Scan/Scan	Scan/Scan
MDS136	Scan x Pom	0.84	0.68	0.04	0	0.93	0.86	0.29	0.31	0.82	0.33	0.42	0.03	0.19	0.12	0.05	Pom/Scan	Pom/Scan
MDS140	Scan x Pom	0.37	0.38	0.08	0	0.53	0.43	0.32	0	0	0.23	0.32	0.28	0.34	0.45	0.18	Pom/Pom	Pom/Scan
MDS141	Scan x Pom	0.87	0.64	0.42	0	0.96	0.81	0.52	0.65	0.95	0.5	0.55	0.15	0.42	0.19	0.39	Pom/Scan	Pom/Scan
MDS151	Scan x Pom	0.71	0.65	0	0	0.89	0.91	0.44	0	1	0.36	0.22	0.09	0.19	0.22	0.06	Pom/Scan	Pom/Scan
MDS157	Scan x Pom	0.86	0.88	0.48	0	0.97	0.97	0.5	0.36	0.05	0.08	0.14	0.05	0.51	0.31	0.22	Pom/Scan	Pom/Scan
MDS158	Scan x Pom	0.61	0.62	0.43	0	0.92	0	0.65	0.11	1	0.88	0.92	0.23	0.61	0.53	0.25	Pom/Scan	Pom/Scan
MDS159	Scan x Pom	0.91	0.94	0.58	0	0.99	0.99	0.87	0.4	1	0.98	0.96	0.26	0.9	0.57	0.54	Pom/Scan	Pom/Scan
MDS167	Scan x Pom	0.34	0.32	0.7	0	0.71	0.7	0.28	0	0	0	0	0	0	0	0	Scan/Scan	Pom/Pom
MDS168	Scan x Pom	0.71	0.69	0.04	0.04	0.91	0.9	0.44	0.12	0.71	0.37	0.38	0.01	0.11	0.08	0.03	Pom/Scan	Pom/Scan
MDS169	Scan x Pom	0.66	0.77	0.35	0.06	0.98	0.98	0.59	0.59	1	0.9	0.95	0.14	0.31	0.32	0.13	Scan/Scan	Scan/Scan
MDS170	Scan x Pom	0.99	0.98	0.62	0	0.98	0.98	0.67	0.45	1	0.88	0.91	0.31	0.46	0.47	0.26	Scan/Scan	Scan/Scan
MDS171	Scan x Pom	0.86	0.89	0.4	0	0.97	0.98	0.53	0.17	0.94	0.73	0.79	0.15	0.23	0.23	0.14	Scan/Scan	Scan/Scan
MDS176	Scan x Pom	0.89	0.91	0.46	1	1	1	0.98	1	1	0.98	0.98	0.42	0.97	0.77	0.57	Scan/Scan	Scan/Scan
MDS177	Scan x Pom	0.75	0.72	0.12	0	0.92	0.92	0.32	0	0.19	0.05	0.28	0	0.09	0.02	0.1	Pom/Pom	Pom/Scan
MDS182	Scan x Pom	0.29	0.36	0.51	0	0.65	0.66	0.34	0	0	0	0	0	0.01	0.02	0	Pom/Pom	Pom/Pom
MDS183	Scan x Pom	0.76	0.75	0.43	0	0.95	0.9	0.42	0.82	1	0.99	0.99	0.06	0.26	0.31	0.12	Pom/Scan	Pom/Scan
MDS184	Scan x Pom	0.85	0.8	0.6	0	1	0.78	0.68	0	0.13	0.29	0.2	0.77	0.84	0.83	0.73	Pom/Scan	Pom/Pom
MDS192	Scan x Pom	0.26	0.32	0.48	0	0.73	0.68	0.33	0	0	0	0	0	0	0	0	Pom/Pom	Pom/Pom
MDS193	Scan x Pom	0.56	0.49	0.46	0	0.9	0.89	0.29	0	0	0.12	0.02	0	0	0	0	Pom/Scan	Pom/Scan
MDS194	Scan x Pom	0.96	0.91	0.54	0	1	0.99	0.78	0.45	1	0.97	0.88	0.27	0.69	0.32	0.57	Scan/Scan	Scan/Scan
MDS195	Scan x Pom	0.42	0.34	0	0	0.46	0.49	0.24	0	0	0	0.02	0	0	0	0	Pom/Pom	Pom/Pom
MDS196	Scan x Pom	0.84	0.81	0.11	0	0.97	0.97	0.33	0	0.03	0.03	0	0.01	0.1	0.07	0.04	Pom/Scan	Pom/Scan
MDS197	Scan x Pom	0.86	0.88	0.44	0	0.95	0.96	0.45	0	0.12	0.23	0.09	0.04	0.1	0.1	0.04	Pom/Scan	Pom/Scan
MDS198	Scan x Pom	0.49	0.51	0.38	0	0.85	0.83	0.34	0	0.33	0.26	0.29	0.09	0.29	0.26	0.06	Pom/Scan	Pom/Scan
MDS202	Scan x Pom	1	0.97	0.59	0.19	1	1	0.95	0.82	1	1	1	0.24	0.88	0.68	0.51	Scan/Scan	Scan/Scan
MDS203	Scan x Pom	0.88	0.82	0.09	0	0.93	0.96	0.56	0.19	1	0.52	0.8	0.01	0.12	0.11	0.01	Scan/Scan	Scan/Scan
MDS204	Scan x Pom	0.74	0.68	0.53	0	0.98	0.9	0.59	0	0.83	0.6	0.61	0.18	0.42	0.37	0.26	Pom/Scan	Pom/Scan
MDS207	Scan x Pom	0.7	0.93	0.37	0	0.91	0.95	0.4	0.77	0.88	0.47	0.3	0	0.33	0.27	0.28	Pom/Scan	Pom/Scan
MDS235	Scan x Pom	0.11	0.16	0.25	0	0.49	0.55	0.29	0	0	0	0	0	0	0	0	Pom/Pom	Pom/Scan
MDS236	Scan x Pom	0.5	0.8	0	0	0.66	0.9	0.17	0	0.31	0.14	0.16	0	0.02	0.01	0.01	Pom/Scan	Pom/Scan
MDS237	Scan x Pom	0.75	0.88	0.31	0.08	0.94	0.99	0.68	0.78	1	0.97	0.91	0.1	0.57	0.41	0.15	Scan/Scan	Scan/Scan
MDS238	Scan x Pom	0.27	0.39	0	0	0.44	0.5	0.19	0	0	0	0	0	0.02	0.02	0	Pom/Pom	Pom/Pom
MDS239	Scan x Pom	0.92	0.89	0.47	0	0.98	0.99	0.41	0.54	0.98	0.96	0.9	0.11	0.38	0.34	0.14	Scan/Scan	Scan/Scan
MDS240	Scan x Pom	0.07	0.18	0.05	0	0.46	0.5	0.14	0	0	0	0	0	0	0	0	Pom/Pom	Pom/Pom
MDS246	Scan x Pom	0.67	0.82	0.32	0	0.68	0.93	0.53	0	0.54	0.54	0.67	0.43	0.49	0.62	0.22	Pom/Pom	Pom/Pom
MDS247	Scan x Pom	0.89	0.92	0.32	0	0.98	0.98	0.49	0.38	1	0.68	0.67	0.09	0.22	0.12	0.18	Scan/Scan	Scan/Scan
MDS250	Scan x Pom	0.87	0.81	0.28	0	0.96	0.98	0.43	0	0.69	0.25	0.28	0.03	0.17	0.16	0.1	Scan/Scan	Pom/Scan
MDS251	Scan x Pom	0.51	0.59	0.26	0	0.71	0.76	0.22	0	0.22	0.11	0.1	0	0.09	0.06	0.02	Pom/Scan	Pom/Scan
MDS264	Scan x Pom	0.86	0.82	0.51	0	0.98	0.98	0.52	0.82	1	0.56	0.54	0.04	0.26	0.22	0.09	Scan/Scan	Pom/Scan
MDS270	Scan x Pom	0.47	0.47	0.54	0	0.79	0.89	0.33	0	0.61	0.43	0.28	0.12	0.22	0.21	0.15	Pom/Scan	Pom/Scan
MDS282	Scan x Pom	0.88	0.81	0.48	0	0.99	0.99	0.82	0.56	1	0.73	0.72	0.31	0.79	0.6	0.48	Scan/Scan	Scan/Scan
MDS287	Scan x Pom	0.57	0.59	0.83	0	0.61	0.73	0.55	0	0	0	0.04	0.35	0.44	0.37	0.4	Pom/Pom	Pom/Pom
MDS289	Scan x Pom	0.28	0.15	0.11	0	0.38	0.35	0.24	0	0	0	0	0	0	0	0	Pom/Pom	Pom/Pom
MDS300	Scan x Pom	0.38	0.32	0.09	0	0.49	0.46	0.43	0	0	0	0	0.05	0.19	0.16	0.07	Pom/Pom	Pom/Pom
MDS301	Scan x Pom	0.99	0.95	0.68	0.13	0.99	0.98	0.74	0.65	1	0.81	0.83	0.59	0.32	0.31	0.64	Pom/Scan	Scan/Scan
MDS308	Scan x Pom	0.85	0	0.42	0	0.97	1	0.73	0.15	0.66	0.49	0.54	0.3	1	0.81	0.75	Scan/Scan	Scan/Scan
MDS309	Scan x Pom	0.91	0.72	0.49	0.15	0.98	0.92	0.44	0.92	1	0.98	0.94	0.05	0.37	0.26	0.13	Scan/Scan	Scan/Scan
MDS311	Scan x Pom	0.98	0.99	0.5	0	0.99	0.99	0.99	0.52	1	1	1	0.2	0.92	0.51	0.59	Scan/Scan	Scan/Scan
MDS323	Scan x Pom	0.87	0.65	0.58	0	0.97	0.87	0.36	0.18	0.3	0.11	0.2	0.05	0.31	0.3	0.11	Pom/Scan	Pom/Scan
MDS329	Scan x Pom	0.89	0.91	0.43	0	0.98	0.98	0.6	0.45	0.97	0.64	0.56	0.14	0.38	0.36	0.15	Scan/Scan	Scan/Scan
MDS330	Scan x Pom	0.7	0.66	0.09	0	0.98	0.93	0.41	0	0.15	0.03	0.09	0	0.2	0.15	0.05	Pom/Scan	Pom/Scan
MDS599	Hom x Cap	0.34	0.26	0.17	0	0.39	0.32	0.2	0	0.07	0.01	0.05	0	0	0	0	Hom/Cap	Hom/Cap
MDS631	Hom x Cap	0.15	0.28	0.16	0	0.14	0.12	0.04	0	0	0	0	0	0	0	0	Hom/Cap	Hom/Cap
MDS632	Hom x Cap	0.24	0.21	0.32	0.02	0.69	0.43	0.08	0.23	0.21	0.09	0.09	0	0	0	0	Hom/Cap	Hom/Cap
MDS655	Hom x Cap	0	0	0	0	0	0	0	0	0	0	0	0	0	0	0	Hom/Hom	Hom/Hom
MDS659	Cap x Arc	0.28	0.29	0	0	0.32	0.31	0	0	0	0	0	0	0	0	0	Arc/Cap	Arc/Cap
MDS660	Cap x Arc	0	0	0	0	0	0	0	0	0	0	0	0	0	0	0	Arc/Arc	Arc/Arc
MDS663	Hom x Cap	0.26	0.18	0.29	0.15	0.44	0.44	0.35	0.33	0	0.13	0.13	0	0.04	0	0	Hom/Cap	Hom/Cap
MDS669	Hom x Cap	0	0	0	0	0	0	0	0	0	0	0	0	0	0	0	Hom/Hom	Hom/Hom
MDS670	Hom x Cap	0	0	0	0.04	0.21	0.09	0	0	0	0	0	0	0	0	0	Hom/Hom	Hom/Hom
MDS673	Hom x Cap	0.06	0.17	0.15	0	0.1	0.21	0.05	0	0	0	0.03	0	0	0	0	Hom/Cap	Hom/Cap
MDS674	Hom x Cap	0	0	0	0	0	0	0	0	0	0	0	0	0	0	0	Hom/Hom	Hom/Hom
MDS675	Hom x Cap	0.19	0.16	0.26	0	0.52	0.53	0.2	0	0.08	0.13	0.05	0	0	0	0	Hom/Cap	Hom/Cap
MDS684	Cap x Arc	0.22	0.19	0.1	0	0.32	0.29	0.04	0	0.08	0.14	0.38	0	0.13	0	0	Arc/Cap	Arc/Cap
MDS686	Hom x Cap	0	0	0	0	0	0	0	0	0	0	0	0	0	0	0	Hom/Hom	Hom/Hom
MDS688	Cap x Arc	0.27	0.28	0.11	0.06	0.32	0.33	0.04	0	0.54	0.09	0.13	0	0	0	0	Arc/Cap	Arc/Cap
MDS689	Cap x Arc	0	0	0	0	0	0	0	0	0	0	0	0	0	0	0	Arc/Arc	Arc/Arc
MDS690	Hom x Cap	0.45	0.48	0.34	0.16	0.64	0.51	0.51	0.65	1	0.94	1	0	0.16	0.19	0.09	Cap/Cap	Cap/Cap
MDS691	Hom x Cap	0.22	0.11	0.13	0	0.24	0.2	0.13	0	0	0	0	0	0	0	0	Hom/Cap	Hom/Cap
MDS693	Hom x Cap	0.21	0.3	0.12	0	0.34	0.38	0.01	0	0	0.01	0.02	0	0	0	0	Hom/Cap	Hom/Cap
MDS696	Cap x Arc	0.2	0.24	0	0	0.43	0.43	0	0	0	0	0	0	0	0	0	Arc/Cap	Arc/Cap
MDS708	OGO x Hom	0.285	0.213	0.19	0	0.36	0.28	0.08	0.15	0.35	0.185	0.07	0	0.037	0.017	0.016	Hom/Hom	Hom/Hom
MDS712	Cap x Arc	0.26	0.16	0.07	0	0.32	0.11	0.01	0	0.21	0	0.18	0	0.13	0	0	Arc/Cap	Arc/Cap
MDS713	Cap x Arc	0.18	0.16	0.19	0	0.29	0.27	0.04	0	0.76	0.54	0.34	0	0	0	0	Arc/Cap	Arc/Cap
MDS716	Cap x Arc	0	0	0.08	0	0	0	0	0	0	0	0	0	0	0	0	Arc/Arc	Arc/Arc
MDS717	Cap x Arc	0.26	0.2	0.05	0.17	0.34	0.24	0.03	0	0.28	0.22	0.16	0	0.06	0	0	Arc/Cap	Arc/Cap
MDS719	Cap x Arc	0.2	0.13	0	0	0.28	0.25	0	0	0	0	0	0	0	0	0	Arc/Cap	Arc/Cap
MDS720	Hom x Cap	0.41	0.43	0.22	0.24	0.55	0.54	0.26	0.64	0.79	0.64	0.34	0	0	0	0	Hom/Cap	Hom/Cap
MDS721	Cap x Arc	0	0	0	0	0	0	0	0	0	0	0	0	0	0	0	Arc/Arc	Arc/Arc
MDS722	Cap x Arc	0.32	0.32	0.11	0	0.38	0.41	0	0	0.08	0.03	0	0	0	0	0	Arc/Cap	Arc/Arc
MDS732	OGO x Hom	0.5	0.53	0.92	1	0.88	0.87	1	1	1	1	1	1	1	1	1	OGO/OGO	OGO/OGO
MDS733	OGO x Hom	0.06	0	0.53	0.01	0.07	0.01	0.01	0.01	0	0	0	0	0	0	0	Hom/OGO	Hom/OGO
MDS739	Cap x Arc	0.34	0.27	0.13	0	0.41	0.43	0.08	0	0.87	0.24	0.19	0	0.04	0	0	Arc/Cap	Arc/Cap
MDS800	Cap x Arc	0	0	0	0	0	0	0	0	0	0	0	0	0	0	0	Arc/Arc	Arc/Arc
MDS801	Cap x Arc	0.52	0.48	0.14	0	0.62	0.58	0.02	0	0.53	0.63	0.28	0	0	0	0	Cap/Cap	Cap/Cap
MDS815	OGO x Hom	0.18	0.26	0.14	0.08	0.77	0.81	0.08	0.65	0	0	0	0	0	0	0	Hom/OGO	Hom/OGO
MDS817	OGO x Hom	0.49	0.48	0.78	1	0.63	0.65	0.93	0.99	1	1	1	1	1	1	1	OGO/OGO	OGO/OGO
MDS818	OGO x Hom	0.57	0.51	0.54	0	0.68	0.6	0.62	0.08	0.96	0.94	0.98	0.99	0.94	1	1	OGO/OGO	OGO/OGO
MDS833	Hom x Cap	0	0	0	0	0	0	0	0	0	0	0	0	0	0	0	Hom/Hom	Hom/Hom
MDS835	Hom x Cap	0.3	0.19	0.29	0	0.3	0.32	0.31	0	0.45	0.27	0.19	0	0	0	0	Hom/Cap	Hom/Cap
MDS840	OGO x Hom	0.21	0.1	0.36	0.01	0.29	0.16	0.08	0.1	0.63	0.67	0.35	0.01	0	0.01	0	Hom/Hom	Hom/Hom
MDS841	OGO x Hom	0.41	0.48	0.82	0.29	0.72	0.81	1	0.44	1	1	1	1	0.99	1	0.99	OGO/OGO	OGO/OGO
MDS842	Hom x Cap	0.14	0.07	0.31	0	0.21	0.09	0.13	0	0.16	0.1	0.05	0	0	0	0	Hom/Cap	Hom/Cap
MDS843	Cap x Arc	0.65	0.87	0.39	0.83	0.84	0.98	0.67	0.87	1	1	1	0	0.87	0.08	0.1	Cap/Cap	Cap/Cap
MDS844	Hom x Cap	0.35	0.39	0.41	0	0.81	0.88	0.43	0.36	0.85	0.4	0.54	0	0.04	0	0	Cap/Cap	Cap/Cap
MDS845	OGO x Hom	0.11	0.06	0.03	0	0.16	0.17	0.05	0.18	0	0.02	0.06	0	0	0	0	Hom/OGO	Hom/OGO
MDS847	Hom x Cap	0.7	0.57	0.51	0.21	0.88	0.88	0.53	0.6	1	0.49	0.64	0	0	0	0	Cap/Cap	Cap/Cap
MDS848	Hom x Cap	0.39	0.3	0.2	0.04	0.48	0.41	0.41	0.2	0.81	0.48	0.7	0	0	0	0	Cap/Cap	Cap/Cap
MDS862	OGO x Hom	0.54	0.54	0.76	0.1	0.93	0.86	0.89	0.21	0.86	0.85	0.86	0.42	0.69	0.58	0.53	OGO/OGO	OGO/OGO
MDS863	OGO x Hom	0.25	0.21	0.1	0.04	0.6	0.72	0.07	0.08	0.03	0.24	0.24	0	0	0	0	Hom/Hom	Hom/Hom
MDS865	Cap x Arc	0.04	0.05	0	0	0.02	0.14	0	0	0	0	0	0	0	0	0	Arc/Cap	Arc/Arc
MDS866	Cap x Arc	0.59	0.63	0.32	0	0.76	0.84	0.37	0.08	1	1	1	0	0	0	0	Cap/Cap	Cap/Cap
MDS868	OGO x Hom	0.42	0.48	0.76	0.86	0.72	0.77	1	0.14	1	1	1	1	1	1	1	OGO/OGO	OGO/OGO
MDS869	OGO x Hom	0.42	0.3	0.63	0.25	0.59	0.65	0.69	0.33	1	1	1	0.36	0.26	0.38	0.25	Hom/Hom	Hom/Hom
MDS870	OGO x Hom	0.43	0.45	0.74	0.04	0.86	0.91	0.79	0.05	0.96	0.94	0.95	0.76	0.8	0.74	0.82	Hom/Hom	Hom/Hom
MDS873	OGO x Hom	0.16	0.12	0.02	0	0.13	0.09	0	0	0	0	0	0	0	0	0	Hom/Hom	Hom/Hom
MDS889	Hom x Cap	0.34	0.32	0.43	0.54	0.35	0.38	0.3	0.85	0.02	0.67	0.73	0	0.02	0	0	Cap/Cap	Cap/Cap
MDS890	Hom x Cap	0.39	0.42	0.28	1	0.4	0.53	0.25	1	0.1	0.26	0.11	0	0	0	0	Hom/Cap	Hom/Cap
MDS891	Hom x Cap	0.17	0.09	0.04	0	0.28	0.11	0.05	0	0	0	0	0	0	0	0	Hom/Cap	Hom/Cap
MDS892	OGO x Hom	0.35	0.36	0.38	0.02	0.89	0.85	0.83	0.03	0.49	0.94	0.75	0.17	0.1	0.19	0.06	OGO/OGO	OGO/OGO
MDS893	OGO x Hom	0.19	0.3	0.47	0.02	0.29	0.38	0.09	0	0.27	0.41	0.42	0.01	0.01	0.4	0	Hom/OGO	Hom/OGO
MDS897	Cap x Arc	0	0	0	0	0.07	0.07	0	0	0	0	0	0	0	0	0	Arc/Arc	Arc/Arc
MDS898	Cap x Arc	0.56	0.39	0.43	0.4	0.55	0.56	0.07	0.86	0.89	0.37	0.29	0	0.03	0.06	0.05	Arc/Cap	Arc/Cap
MDS901	OGO x Hom	0	0.1	0.04	0.03	0.28	0.39	0.02	0	0	0	0	0	0	0	0	Hom/OGO	Hom/OGO
MDS903	OGO x Hom	0.37	0.4	0.6	0.03	0.83	0.81	0.52	0.03	0.65	0.84	0.82	0.58	0.27	0.4	0.43	Hom/OGO	Hom/OGO
MDS904	OGO x Hom	0.1	0.13	0.31	0.15	0.36	0.41	0.1	0.21	0	0	0.01	0.12	0.03	0.12	0.04	Hom/OGO	Hom/OGO
MDS906	Cap x Arc	0.42	0.44	0.16	0	0.37	0.43	0.03	0	0.38	0.12	0.09	0	0	0	0	Arc/Cap	Arc/Cap
MDS908	OGO x Hom	0.04	0.05	0.38	0.02	0.56	0.54	0.16	0.01	0	0	0	0	0	0	0	Hom/OGO	Hom/OGO
MDS909	OGO x Hom	0.05	0.05	0.38	0.02	0.61	0.59	0.25	0.04	0	0.71	0.82	0.03	0.18	0.07	0.16	OGO/OGO	OGO/OGO
MDS910	OGO x Hom	0.36	0.25	0.26	0.7	0.42	0.25	0.44	0.59	0.51	0.43	0.62	0.13	0.69	0.4	0.39	Hom/Hom	Hom/Hom
MDS911	OGO x Hom	0.31	0.36	0.8	0.02	0.86	0.83	0.46	0.03	0.84	1	1	0.25	0.3	0.31	0.25	OGO/OGO	OGO/OGO
MDS912	OGO x Hom	0.22	0.12	0.2	0.01	0.73	0.64	0.03	0	0.11	0	0.03	0	0	0	0	Hom/Hom	Hom/Hom
MDS915	OGO x Hom	0.41	0.44	0.74	0	0.63	0.55	0.86	0.23	1	1	1	1	1	1	1	Hom/OGO	Hom/OGO
MDS918	OGO x Hom	0.62	0.54	0.88	0.55	0.75	0.7	0.94	0.65	1	1	1	1	1	1	1	Hom/OGO	Hom/OGO
MDS919	OGO x Hom	0.1	0.27	0.02	0.45	0.18	0.37	0	0.89	0	0	0	0	0	0	0	Hom/Hom	Hom/Hom
MDS920	OGO x Hom	0.51	0.8	0.91	1	0.82	1	1	1	1	1	1	1	1	1	1	OGO/OGO	OGO/OGO
MDS921	OGO x Hom	0.06	0.07	0.03	0.06	0.14	0.15	0.03	0	0	0	0.12	0	0	0	0	Hom/OGO	Hom/OGO
MDS922	OGO x Hom	0.53	0.47	0.87	0.99	0.78	0.73	0.98	1	1	1	1	1	1	1	1	Hom/OGO	Hom/OGO
MDS924	Cap x Arc	0.39	0.33	0.11	0	0.47	0.4	0.03	0	0.15	0.07	0.14	0	0	0	0	Arc/Cap	Arc/Cap
MDS931	OGO x Hom	0.44	0.44	0.45	0.08	0.76	0.74	0.86	0.33	0.34	0.76	0.86	0.58	0.74	0.53	0.79	OGO/OGO	OGO/OGO
MDS933	OGO x Hom	0	0	0.5	0.01	0.25	0.31	0	0	0	0	0	0	0	0	0	Hom/Hom	Hom/Hom
MDS934	OGO x Hom	0	0	0.04	0	0.01	0.01	0	0	0	0	0	0	0	0	0	Hom/Hom	Hom/Hom
MDS936	Cap x Arc	0	0	0	0	0	0	0	0	0	0	0	0	0	0	0	Arc/Arc	Arc/Arc
MDS938	Hom x Cap	0.26	0.21	0.19	0.05	0.58	0.56	0.28	0.19	0	0	0	0	0	0	0	Hom/Cap	Hom/Cap
MDS940	OGO x Hom	0.41	0.46	0.45	0.03	0.89	0.86	0.4	0	0.6	0.61	0.76	0	0.17	0.11	0.06	OGO/OGO	OGO/OGO
MDS941	Cap x Arc	0.54	0.64	0.35	0.37	0.7	0.91	0.17	0.83	1	0.64	0.56	0	0.19	0.09	0.17	Cap/Cap	Cap/Cap
MDS942	Cap x Arc	0.23	0.19	0	0	0.28	0.31	0	0	0	0	0	0	0	0	0	Arc/Cap	Arc/Cap
MDS943	OGO x Hom	0	0	0.16	0.03	0.62	0.45	0	0	0	0	0	0	0	0	0	Hom/Hom	Hom/Hom
MDS944	OGO x Hom	0.5	0.48	0.61	0.03	0.95	0.93	0.09	0	0.41	0.35	0.4	0	0.24	0.21	0.2	OGO/OGO	OGO/OGO
MDS946	OGO x Hom	0.54	0.55	0.74	0.89	0.77	0.87	0.94	0.92	1	1	1	1	1	1	1	OGO/OGO	OGO/OGO
MDS955	Hom x Cap	0.36	0.37	0.32	0.23	0.65	0.71	0.53	0.43	0.38	0.17	0.29	0	0.01	0	0	Hom/Cap	Hom/Cap
MDS956	OGO x Hom	0.35	0.38	0.47	0.03	0.87	0.88	0.17	0.12	0.45	0.32	0.2	0	0.41	0.2	0.21	Hom/OGO	Hom/OGO
MDS957	OGO x Hom	0.92	0.67	0.96	0.97	1	0.85	1	1	1	1	1	1	1	1	1	OGO/OGO	OGO/OGO
MDS959	OGO x Hom	0.46	0.43	0.63	0.063	0.89	0.85	0.74	0.24	0.67	0.79	0.89	0.4	0.65	0.8	0.5	OGO/OGO	OGO/OGO
MDS960	Cap x Arc	0	0	0	0	0	0	0	0	0	0	0	0	0	0	0	Arc/Arc	Arc/Arc
MDS961	Hom x Cap	0.38	0.3	0.24	0.2	0.46	0.5	0.29	0.8	0.52	0.32	0.36	0	0.06	0	0	Hom/Cap	Hom/Cap
MDS962	OGO x Hom	0.21	0.13	0.74	0	0.13	0.12	0.01	0	0.23	0.25	0.13	0	0	0	0	Hom/OGO	Hom/OGO
MDS963	OGO x Hom	0.08	0.12	0.12	0.15	0.07	0.2	0.04	0.1	0	0.4	0.4	0	0	0.5	0.5	Hom/OGO	Hom/OGO
MDS965	OGO x Hom	0.85	0.8	0.9	0.86	0.8	0.88	1	0.83	1	1	1	1	1	1	1	OGO/OGO	OGO/OGO
MDS968	OGO x Hom	0.89	0.46	0.88	1	1	0.71	1	1	1	1	1	1	1	1	1	Hom/OGO	Hom/OGO
MDS970	OGO x Hom	0.4	0.45	0.23	0	0.48	0.52	0.64	0	0	0	0.22	0.1	0.53	0.12	0.06	Hom/OGO	Hom/OGO
MDS973	OGO x Hom	0.06	0.12	0.06	0.03	0.5	0.64	0.31	0	1	1	1	1	1	1	1	Hom/Hom	Hom/Hom
MDS974	OGO x Hom	0.44	0.45	0.43	0.025	0.84	0.86	0.21	0	0.45	0.19	0.12	0	0.45	0.2	0.2	OGO/OGO	OGO/OGO
MDS975	OGO x Hom	0.17	0.05	0.12	0	0.24	0.09	0.1	0	0	0	0	0	0	0	0	Hom/Hom	Hom/Hom
MDS976	Hom x Cap	0	0	0.21	0.02	0.31	0.25	0	0	0	0	0	0	0	0	0	Hom/Hom	Hom/Hom
MDS977	OGO x Hom	0.86	0.71	0.85	0.57	1	0.96	1	0.6	1	1	1	1	1	1	1	Hom/OGO	Hom/OGO
MDS978	Hom x Cap	0.15	0.1	0.06	0	0.24	0.17	0.12	0	0	0	0	0	0	0	0	Hom/Cap	Hom/Cap
MDS979	Hom x Cap	0	0	0	0	0	0	0	0	0	0	0	0	0	0	0	Hom/Hom	Hom/Hom
MDS981	Cap x Arc	0.28	0.27	0	0	0.39	0.35	0	0	0	0	0	0	0	0	0	Arc/Cap	Arc/Cap
MDS982	Cap x Arc	0.84	0.93	0.39	0.32	0.92	1	0.35	0.31	1	1	1	0	0.84	0.06	0.04	Cap/Cap	Cap/Cap
MDS983	OGO x Hom	0.32	0.27	0.06	0.13	0.39	0.39	0.2	0.21	0	0.08	0.07	0	0	0	0	Hom/OGO	Hom/OGO
MDS988	Hom x Cap	0.24	0.23	0.11	0.02	0.51	0.5	0.01	0.09	0	0	0	0	0	0	0	Hom/Cap	Hom/Cap
MDS990	Hom x Cap	0	0	0	0	0	0	0	0	0	0	0	0	0	0	0	Hom/Hom	Hom/Hom
MDS991	Hom x Cap	0.24	0.18	0.19	0	0.29	0.29	0.28	0	0.03	0.03	0.02	0	0	0	0	Hom/Cap	Hom/Cap
MDS992	Hom x Cap	0.71	0.5	0.34	0.02	0.86	0.71	0.7	0.19	1	0.94	0.82	0	0.3	0.12	0.06	Cap/Cap	Cap/Cap
MDS994	OGO x Hom	0.6	0.46	0.73	0.03	0.94	0.91	0.83	0	1	1	1	0.3	0.6	0.32	0.44	Hom/OGO	Hom/OGO
MDS997	Hom x Cap	0	0	0.01	0	0	0	0.01	0	0	0	0	0	0	0	0	Hom/Hom	Hom/Hom
MDS998	OGO x Hom	0	0	0	0	0.02	0	0.01	0.09	0	0	0	0	0	0	0	Hom/Hom	Hom/Hom
MDS1000	OGO x Hom	0.52	0.46	0.59	0.23	0.6	0.53	0.88	0.33	0.6	1	1	0.55	1	1	1	Hom/OGO	Hom/OGO
MDS1001	OGO x Hom	0.52	0.51	0.66	0.02	0.9	0.86	1	0.07	1	1	1	1	1	1	1	Hom/OGO	Hom/OGO
MDS1003	OGO x Hom	0.59	0.56	0.71	0.89	0.91	0.96	0.96	0.92	1	1	1	1	1	1	1	OGO/OGO	OGO/OGO
MDS1004	Cap x Arc	0.33	0.34	0.2	0	0.4	0.45	0.3	0	0.54	0.11	0.17	0	0	0	0	Arc/Cap	Arc/Cap
MDS1005	Cap x Arc	0.66	0.62	0.38	0.76	0.84	0.75	0.33	0.8	1	0.83	0.78	0	0	0.15	0.38	Cap/Cap	Cap/Cap
MDS1007	OGO x Hom	0.49	0.42	0.73	1	0.69	0.56	1	1	1	1	1	1	1	1	1	Hom/OGO	Hom/OGO
MDS1008	OGO x Hom	0	0	0	0	0.06	0.06	0	0	0	0	0	0	0	0	0	Hom/Hom	Hom/Hom
MDS1009	OGO x Hom	0.47	0.38	0.38	0.02	0.8	0.73	0.36	0	0.44	0.48	0.56	0.76	1	1	0.86	OGO/OGO	OGO/OGO
MDS1011	OGO x Hom	0.51	0.5	0.91	1	0.75	0.68	1	1	1	1	1	1	1	1	1	OGO/OGO	OGO/OGO
MDS1014	OGO x Hom	0	0	0.05	0.07	0.29	0.22	0	0.06	0	0	0	0	0	0	0	Hom/OGO	Hom/OGO
MDS1017	Hom x Cap	0.27	0.25	0.02	0.04	0.46	0.4	0.15	0.44	0	0	0	0	0	0	0	Hom/Cap	Hom/Cap
MDS1018	OGO x Hom	0.47	0.46	0.82	1	0.81	0.85	1	1	1	1	1	1	1	1	1	OGO/OGO	OGO/OGO
MDS1023	OGO x Hom	0.2	0.24	0.34	0.07	0.46	0.42	0	0.07	0.2	0.07	0.1	0	0	0	0	Hom/Hom	Hom/Hom
MDS1026	Cap x Arc	0.3	0.28	0.27	0	0.44	0.53	0.09	0	0.17	0.06	0.23	0	0	0	0	Arc/Cap	Arc/Cap
MDS1031	OGO x Hom	0.32	0.26	0.32	0	0.45	0.38	0.14	0.18	0.4	0.75	0.7	0.4	0	0.12	0	Hom/Hom	Hom/Hom
MDS1032	OGO x Hom	0.28	0.34	0.25	0	0.38	0.42	0.2	0.2	0.22	0.4	0.6	0	0.55	0.15	0.15	Hom/Hom	Hom/Hom
MDS1035	Cap x Arc	0.37	0.31	0	0	0.51	0.54	0	0	0	0	0	0	0	0	0	Arc/Cap	Arc/Cap
MDS1037	Cap x Arc	0	0	0	0	0	0	0	0	0	0	0	0	0	0	0	Arc/Arc	Arc/Arc
MDS1038	Hom x Cap	0	0	0	0	0	0	0	0	0	0	0	0	0	0	0	Hom/Hom	Hom/Hom
MDS1042	Cap x Arc	0.18	0.16	0.22	0	0.27	0.36	0.05	0	0.06	0.02	0	0	0	0	0	Arc/Cap	Arc/Cap
MDS1045	Hom x Cap	0.05	0	0.09	0.02	0.23	0.35	0.16	0	0	0	0	0	0	0	0	Hom/Cap	Hom/Cap
MDS1050	Cap x Arc	0.47	0.21	0.19	0.06	0.47	0.41	0	0.23	0.43	0.17	0.18	0	0	0	0	Arc/Cap	Arc/Cap
MDS1051	OGO x Hom	0.33	0.35	0.44	1	0.44	0.48	0.51	0.04	1	0.98	0.93	0.7	1	0.9	0.9	Hom/Hom	Hom/Hom
MDS1052	OGO x Hom	0.88	0.83	0.99	1	1	0.95	0.9	1	1	1	1	1	1	1	1	Hom/OGO	Hom/OGO
MDS1059	OGO x Hom	0.6	0.6	1	1	0.6	0.6	1	1	1	1	1	1	1	1	1	OGO/OGO	OGO/OGO
MDS1060	Hom x Cap	0.35	0.21	0.33	0.32	0.46	0.32	0.22	0.75	0.22	0.13	0.1	0	0.005	0	0	Hom/Cap	Hom/Cap
MDS1061	OGO x Hom	0.32	0.14	0.46	0	0.35	0.13	0.14	0.15	0.44	0.3	0.26	0.16	0.2	0.08	0.12	Hom/OGO	Hom/OGO
MDS1062	OGO x Hom	0	0	0.11	0	0.05	0.05	0.05	0	0	0	0	0	0	0	0	Hom/OGO	Hom/OGO
MDS1063	OGO x Hom	0	0.04	0.1	0	0.02	0.06	0	0	0	0	0	0	0	0	0	Hom/OGO	Hom/OGO
MDS1064	OGO x Hom	0.67	0.56	1	1	0.86	0.82	1	1	1	1	1	1	1	1	1	OGO/OGO	OGO/OGO
MDS1068	Hom x Cap	0.55	0.58	0.28	0	0.76	0.87	0.67	0.75	1	1	1	0	0.1	0.09	0.1	Cap/Cap	Cap/Cap
MDS1069	Cap x Arc	0.26	0.08	0	0	0.29	0.08	0	0	0	0	0	0	0	0	0	Arc/Cap	Arc/Cap
MDS1070	Hom x Cap	0.29	0.23	0.22	0	0.35	0.39	0.11	0	0.08	0.04	0.03	0	0	0	0	Hom/Cap	Hom/Cap
MDS1071	Hom x Cap	0.48	0.46	0.34	0.26	0.57	0.63	0.62	0.64	1	1	1	0	0.03	0	0	Cap/Cap	Cap/Cap
MDS1073	OGO x Hom	0.42	0.44	0.48	0.05	0.55	0.54	0.67	0.4	0.97	0.95	0.96	1	0.6	0.8	0.6	OGO/OGO	OGO/OGO
MDS1074	Cap x Arc	0.3	0.27	0.14	0.09	0.37	0.34	0	0	0.26	0.11	0.31	0	0	0	0	Arc/Cap	Arc/Cap
MDS1076	Cap x Arc	0.46	0.35	0.36	0	0.46	0.44	0.32	0	1	0.87	0.94	0	0	0	0	Cap/Cap	Cap/Cap
MDS1091	Hom x Cap	0.11	0.46	0.34	0.02	0.19	0.2	0.17	0	0.42	0.13	0.12	0	0	0	0	Hom/Cap	Hom/Cap
MDS1092	OGO x Hom	0.22	0.24	0.34	0	0.22	0.23	0.17	0.05	0.84	0.59	0.76	0.1	0.85	0.2	0.3	Hom/OGO	Hom/OGO
MDS1094	OGO x Hom	0.51	0.46	0.48	0.28	0.89	0.88	0.66	0.36	1	1	1	0.6	0.78	0.88	0.73	OGO/OGO	OGO/OGO
MDS1095	OGO x Hom	0.24	0.26	0.26	0.02	0.51	0.59	0.68	0	0.67	0.46	0.68	0	0.37	0.13	0.15	Hom/Hom	Hom/Hom
MDS1100	Cap x Arc	0.42	0.37	0.26	0	0.38	0.43	0.96	0	0	0	0	0	0	0	0	Arc/Cap	Arc/Cap
MDS1101	Cap x Arc	0	0	0.07	0	0	0	0	0.05	0	0	0	0	0	0	0	Arc/Arc	Arc/Arc
MDS1102	Cap x Arc	0	0	0	0	0	0	0	0	0	0	0	0	0	0	0	Arc/Arc	Arc/Arc
MDS1106	OGO x Hom	0.57	0.48	0.86	1	0.83	0.84	1	1	1	1	1	1	1	1	1	Hom/Hom	Hom/Hom
MDS1107	OGO x Hom	0.47	0.45	0.68	0.3	0.85	0.86	1	0.09	1	1	1	0.85	1	1	1	OGO/OGO	OGO/OGO
MDS1108	OGO x Hom	0.45	0.42	0.76	0.12	0.78	0.73	1	0.42	0.92	0.93	0.96	0.3	1	1	1	Hom/OGO	Hom/OGO
MDS1109	Cap x Arc	0.52	0.68	0.19	0.18	0.61	0.79	0.31	0.29	0.88	0.62	0.66	0	0.13	0	0	Cap/Cap	Cap/Cap
MDS1110	Cap x Arc	0.78	0.58	0.56	0	0.93	0.85	0.68	0.17	1	1	1	0	0.58	0	0.28	Cap/Cap	Cap/Cap
MDS1111	Hom x Cap	0	0	0	0	0	0	0	0	0	0	0	0	0	0	0	Hom/Hom	Hom/Hom
MDS1112	Hom x Cap	0.14	0.18	0.08	0	0.19	0.23	0.05	0	0	0	0	0	0	0	0	Hom/Cap	Hom/Cap
MDS1113	Hom x Cap	0.55	0.56	0.22	0.03	0.62	0.66	0.36	0.11	0.74	0.44	0.24	0	0.03	0	0	Cap/Cap	Cap/Cap
MDS1114	OGO x Hom	0	0	0	0	0.05	0.03	0	0	0	0	0	0	0	0	0	Hom/OGO	Hom/OGO
MDS1115	Cap x Arc	0.27	0.23	0.21	0	0.28	0.3	0.05	0	0.36	0.34	0.44	0	0	0	0	Arc/Cap	Arc/Cap
MDS1116	Cap x Arc	0.43	0.52	0.26	0.13	0.69	0.74	0.29	0.64	0.96	0.92	0.85	0	0.18	0	0	Cap/Cap	Cap/Cap
MDS1117	OGO x Hom	0.38	0.33	0.87	1	0.83	0.88	0.98	1	1	1	1	1	1	1	1	OGO/OGO	OGO/OGO
MDS1118	OGO x Hom	0.18	0.06	0.21	0	0.23	0.12	0.09	0	0	0.38	0.39	0	0.36	0	0	Hom/OGO	Hom/OGO
MDS1121	OGO x Hom	0.46	0.42	0.58	1	0.72	0.7	0.92	1	1	0.96	0.88	1	1	0.8	1	OGO/OGO	OGO/OGO
MDS1125	OGO x Hom	0.36	0.35	0.24	0.05	0.85	0.82	0.41	0	0.38	0.52	0.54	0.92	0.48	0.38	0.27	OGO/OGO	OGO/OGO
MDS1128	Hom x Cap	0.93	0.91	0.36	0.14	0.94	0.94	0.64	0.71	1	1	1	0	0.1	0	0	Cap/Cap	Cap/Cap
MDS1132	OGO x Hom	0	0	0	0	0.14	0.08	0	0	0	0	0	0	0	0	0	Hom/Hom	Hom/Hom
MDS1133	OGO x Hom	0.15	0	0.11	0	0.36	0.22	0.16	0	0	0.17	0.09	0	0.1	0	0	Hom/Hom	Hom/Hom
MDS1134	Cap x Arc	0.53	0.47	0.14	0	0.63	0.61	0.21	0	0.49	0.48	0.24	0	0	0	0	Cap/Cap	Cap/Cap
MDS1135	OGO x Hom	0.29	0.21	0.25	0	0.64	0.57	0.66	0	0.11	0.06	0.04	0.07	0.09	0	0	Hom/OGO	Hom/OGO
MDS1141	OGO x Hom	0.05	0	0.43	0	0.39	0.62	0.07	0	0.2	0.2	0.08	0	0.17	0.06	0.06	Hom/OGO	Hom/OGO
MDS1142	OGO x Hom	0.03	0.03	0.13	0	0.11	0.02	0.05	0	0.23	0.14	0.23	0	0.33	0.4	0.36	Hom/OGO	Hom/OGO
MDS1143	Cap x Arc	0.56	0.72	0.34	0.08	0.82	0.92	0.48	0	0.94	0.88	0.78	0	0.14	0	0	Cap/Cap	Cap/Cap
MDS1144	OGO x Hom	0.37	0.48	0.4	0.06	0.76	0.82	0.38	0	0.87	0.89	0.89	1	0.96	1	1	Hom/OGO	Hom/OGO
MDS1154	Hom x Cap	0.19	0.18	0.24	0.12	0.32	0.37	0.17	0.6	0.25	0.21	0.13	0	0	0	0	Hom/Cap	Hom/Cap
MDS1155	Cap x Arc	0.22	0.26	0.07	0	0.35	0.41	0	0	0	0	0	0	0	0	0	Arc/Arc	Arc/Arc
MDS1156	Cap x Arc	0	0	0	0	0	0	0	0	0	0	0	0	0	0	0	Arc/Arc	Arc/Arc
MDS1157	Cap x Arc	0.3	0.34	0.31	0	0.36	0.4	0.12	0	0.46	0.18	0.23	0	0	0	0	Arc/Cap	Arc/Cap
MDS1160	Cap x Arc	0	0	0	0	0	0	0	0	0	0	0	0	0	0	0	Arc/Arc	Arc/Arc
MDS1162	OGO x Hom	0	0	0.3	0.09	0.21	0.24	0	0	0	0	0	0	0	0	0	Hom/OGO	Hom/OGO
MDS1163	Hom x Cap	0.51	0.52	0.31	0.21	0.75	0.72	0.43	0.6	0.68	0.78	0.82	0	0	0	0	Cap/Cap	Cap/Cap
MDS1167	Cap x Arc	0.58	0.42	0.27	0.53	0.75	0.61	0.28	0.87	0.89	0.79	0.86	0	0	0	0	Arc/Cap	Arc/Cap
MDS1168	OGO x Hom	0.62	0.63	0.82	1	0.94	0.91	0.87	1	1	1	1	1	1	1	1	Hom/OGO	Hom/OGO
MDS1170	Cap x Arc	0.4	0.55	0.08	0	0.45	0.66	0.05	0	0	0	0	0	0	0	0	Cap/Cap	Cap/Cap
MDS1172	Cap x Arc	0.28	0.34	0.28	0	0.27	0.34	0	0.18	0	0	0	0	0	0	0	Arc/Cap	Arc/Cap
MDS1176	OGO x Hom	0	0	0	0	0	0	0	0	0	0	0	0	0	0	0	Hom/Hom	Hom/Hom
MDS1182	Hom x Cap	0.53	0.48	0.23	0	0.64	0.62	0.35	0.33	0.76	0.73	0.81	0	0.03	0	0	Cap/Cap	Cap/Cap
MDS1183	Hom x Cap	0.27	0.23	0.29	0	0.3	0.34	0.05	0.37	0	0.01	0.01	0	0	0	0	Hom/Cap	Hom/Cap
MDS1195	Cap x Arc	0	0	0.07	0	0	0	0	0	0	0	0	0	0	0	0	Arc/Arc	Arc/Arc
MDS1202	OGO x Hom	0.42	0.39	0.45	0.02	0.82	0.82	0.59	0.22	0.99	0.94	0.92	0.24	0.4	0.11	0.12	Hom/OGO	Hom/OGO
MDS1207	Cap x Arc	0.59	0.62	0.36	0	0.73	0.84	0.45	0	1	0.87	0.96	0	0	0	0	Cap/Cap	Cap/Cap
MDS1208	Hom x Cap	0.39	0.35	0.32	0.04	0.64	0.74	0.46	0.41	0.31	0.34	0.19	0	0.02	0	0	Hom/Cap	Hom/Cap
MDS1209	Hom x Cap	0	0	0	0	0	0	0	0	0	0	0	0	0	0	0	Hom/Hom	Hom/Hom
MDS1211	OGO x Hom	0.65	0.48	0.89	0.23	0.86	0.71	0.94	0.44	1	1	1	1	1	1	1	Hom/OGO	Hom/OGO
MDS1213	OGO x Hom	0.74	0.48	0.95	1	0.83	0.84	1	1	1	1	1	1	1	1	1	Hom/OGO	Hom/OGO
MDS1214	OGO x Hom	0.48	0.39	0.61	0.2	0.87	0.82	0.79	0.29	0.76	0.52	0.61	0.86	0.79	0.78	0.74	Hom/OGO	Hom/OGO
MDS1217	Cap x Arc	0	0	0	0	0	0	0	0	0	0	0	0	0	0	0	Arc/Arc	Arc/Arc
MDS1221	OGO x Hom	0.66	0.58	0.8	0.87	0.89	0.82	1	0.92	1	1	1	1	1	1	1	OGO/OGO	OGO/OGO
MDS1222	OGO x Hom	0.8	0.14	0.16	0.04	0.21	0.24	0.19	0.13	0	0.1	0.12	0	0.08	0.4	0.6	OGO/OGO	OGO/OGO
MDS1223	OGO x Hom	0.54	0.48	0.77	0.52	0.87	0.78	1	0.61	1	1	1	1	1	1	1	OGO/OGO	OGO/OGO
MDS1227	Hom x Cap	0.71	0.41	0.32	0	0.86	0.54	0.38	0.14	0.9	0.87	0.89	0	0.07	0	0	Cap/Cap	Cap/Cap
MDS1229	Cap x Arc	0	0	0	0	0	0	0	0	0	0	0	0	0	0	0	Arc/Arc	Arc/Arc
MDS1231	Cap x Arc	0.43	0.37	0.29	0.19	0.48	0.44	0.22	0.71	0.38	0.29	0.36	0	0	0	0	Arc/Cap	Arc/Cap
MDS1232	Cap x Arc	0	0	0	0	0	0	0	0	0	0	0	0	0	0	0	Arc/Arc	Arc/Arc
MDS1235	Hom x Cap	0	0	0	0.17	0.14	0.24	0	0	0	0	0	0	0	0	0	Hom/Hom	Hom/Hom
MDS1236	Cap x Arc	0.52	0.42	0.09	0	0.54	0.43	0	0	0.09	0	0	0	0	0	0	Arc/Cap	Arc/Cap
MDS1239	Cap x Arc	0.29	0.27	0.17	0	0.29	0.38	0.03	0	0	0	0	0	0	0	0	Arc/Cap	Arc/Cap
MDS1240	Cap x Arc	0.3	0.27	0.14	0	0.68	0.72	0	0	0	0	0	0	0	0	0	Arc/Cap	Arc/Cap
MDS1243	Cap x Arc	0.14	0.17	0.37	0	0.28	0.33	0.14	0.16	0.31	0.16	0.19	0	0	0	0	Arc/Cap	Arc/Cap
MDS1244	Cap x Arc	0.58	0.53	0.39	0	0.68	0.73	0.32	0	0.89	0.83	0.79	0	0	0	0	Cap/Cap	Cap/Cap
MDS1245	Hom x Cap	0.92	0.93	0.34	0.17	0.94	0.95	0.56	0.8	1	0.95	0.9	0	0.13	0.1	0.06	Cap/Cap	Cap/Cap
MDS1246	OGO x Hom	0.67	0.65	0.91	0.89	0.91	0.86	1	0.92	1	1	1	1	1	1	1	OGO/OGO	OGO/OGO
MDS1247	Cap x Arc	0	0	0	0	0	0	0	0	0	0	0	0	0	0	0	Arc/Arc	Arc/Arc
MDS1255	Hom x Cap	0	0	0	0	0	0	0	0	0	0	0	0	0	0	0	Hom/Cap	Hom/Cap
MDS1256	Cap x Arc	0.27	0.17	0.26	0	0.37	0.31	0.07	0	0.09	0.14	0.13	0	0	0	0	Arc/Cap	Arc/Cap
